# Supplementary material for: Integrated Identification and Genetic Diversity of Potentially Invasive Clearwing Moths (Lepidoptera: Cossoidea: Sesiidae) in Korea
Source: Insects. 2024 Jan 22;15(1):79. doi: 10.3390/insects15010079 (PMC10816279; doi:10.3390/insects15010079)
Supplement: Supplementary file 1 [file insects-15-00079-s001.zip]

Archive with 1 entries (1 files):
- insects-2794857-supplementary.pdf
